# Supplementary material for: Fimepinostat Promotes Apoptosis and Decreases Cytokine Secretion in NF2-Related Human Schwannoma Cells
Source: Int J Mol Sci. 2026 Mar 13;27(6):2636. doi: 10.3390/ijms27062636 (PMC13026985; doi:10.3390/ijms27062636)
Supplement: Supplementary file 1 [file ijms-27-02636-s001.zip]

Archive with 1 entries (1 files):
- ijms-4156076-supplementary.pdf
